# Supplementary material for: Thermochemical Study of 1-Methylhydantoin
Source: Molecules. 2022 Jan 16;27(2):556. doi: 10.3390/molecules27020556 (PMC8777693; doi:10.3390/molecules27020556)
Supplement: Supplementary file 1 [file molecules-27-00556-s001.zip]

Archive with 1 entries (1 files):
- molecules-1463411-SI.pdf
